# Supplementary material for: Involvement of Phenolic Acids in Short-Term Adaptation to Salinity Stress is Species-Specific among Brassicaceae
Source: Plants (Basel). 2019 Jun 6;8(6):155. doi: 10.3390/plants8060155 (PMC6631191; doi:10.3390/plants8060155)
Supplement: Supplementary file 1 [file plants-08-00155-s001.zip]

Archive with 3 entries (3 files):
- Supplemental files_Salopek-Sondi/Supplemental fig1..doc
- Supplemental files_Salopek-Sondi/Supplemental fig1..pdf
- Supplemental files_Salopek-Sondi/Supplemental Tables.xlsx
