# Supplementary material for: Involvement of Phenolic Acids in Short-Term Adaptation to Salinity Stress is Species-Specific among Brassicaceae
Source: Plants (Basel). 2019 Jun 6;8(6):155. doi: 10.3390/plants8060155 (PMC6631191; doi:10.3390/plants8060155)
Supplement: Supplementary file 1 [file plants-08-00155-s001.zip › Supplemental files_Salopek-Sondi/Supplemental Tables.xlsx]

## Sheet: Table S1
Supplemental Table S1. Specialize metabolites in Brassica seedlings upon salinity stress (0-200 mM NaCl).
Specialized metabolites	Chinese cabbage				White cabbage				Kale
	Treatments with NaCl (mM)
	0	50	100	200	0	50	100	200	0	50	100	200
Total phenols (mg GAE mg-1 dw)	14.55 ± 1.19ab	13.70 ± 1.30ab	13.98 ± 0.66ab	13.06 ± 1.17b	14.29 ± 0.54ab	14.52 ± 1.01ab	14.27 ± 1.41ab	15.42 ± 0.63a	13.79 ± 0.65ab	13.52 ± 0.21ab	13.81 ± 0.70ab	13.36 ± 0.87b
Total phenolic acids (mg CAE mg-1 dw)	3.25 ± 0.26c	3.10 ± 0.48c	2.70 ± 0.53c	2.30 ± 0.26c	2.42 ± 0.33c	2.34 ± 0.26c	2.25 ± 0.31c	2.23 ± 0.15c	7.68 ± 0.76b	9.31 ± 1.27a	9.78 ± 1.08a	7.53 ± 0.41b
Flavonoids (mg CE/mg dw)	3.34 ± 0.49ab	3.23 ± 0.37abc	2.58 ± 0.29bc	2.41 ± 0.23c	2.59 ± 0.44bc	2.54 ± 0.36bc	3.02 ± 0.50abc	2.56 ± 0.47bc	3.08 ± 0.58abc	3.25 ± 0.33abc	3.86 ± 0.51a	3.12 ± 0.42abc
Total flavanols (mg CE mg-1 dw)	0.16 ± 0.01d	0.16 ± 0.03d	0.16 ± 0.03d	0.18 ± 0.01d	0.25 ± 0.02bc	0.24 ± 0.02bc	0.27 ± 0.009ab	0.27 ± 0.003ab	0.22 ± 0.004c	0.24 ± 0.01bc	0.27 ± 0.005ab	0.30 ± 0.003a
Glucosinolates (μg sinirgin/ mg dw)	71.87 ± 3.30f	84.36 ± 2.46cde	88.93 ± 6.16bc	94.72 ± 4.38b	70.88 ± 4.43f	76.94 ± 5.76def	85.09 ± 8.91bcd	114.57 ± 3.55a	68.32 ± 1.04f	71.36 ± 3.82f	74.64 ± 2.84ef	93.40 ± 1.99bc
Total carotenoids (mg g-1 fw)	0.12 ± 0.01d	0.14 ± 0.005abcd	0.17 ± 0.02abc	0.13 ± 0.02cd	0.16 ± 0.01abcd	0.13 ± 0.02cd	0.15 ± 0.02abcd	0.14 ± 0.03abcd	0.17 ± 0.03abcd	0.19 ± 0.03a	0.19 ± 0.003ab	0.14 ± 0.01bcd

## Sheet: Table S2-S6
Supplemental Table S2. Correlation matrix (Pearson (n))
Variables	TP	TPA	TF	TFL	GLU	CAR
TP	1
TPA	-0.458556	1
TF	-0.219302	0.723618	1
TFL	0.17363	0.367338	0.145975	1
GLU	0.262457	-0.39415	-0.44767	0.159683	1	-0.313614
CAR	-0.255338	0.651867	0.379951	0.225097	-0.313614	1
Values in bold are different from 0 with a significance level alpha=0,05
Supplemental Table S3. Eigenvalues
	F1	F2	F3	F4	F5	F6
Eigenvalue	2.74032	1.29798	0.803171	0.59237	0.446933	0.11922
Variability (%)	45.6721	21.633	13.3862	9.87284	7.44889	1.987
Cumulative %	45.6721	67.3051	80.6913	90.5641	98.013	100
Supplemental Table S4. Factor loadings and correlations between variables and factors
	F1	F2	F3	F4	F5	F6
TP	-0.519834	0.48959	0.649271	0.181123	0.162847	0.0959001
TPA	0.932695	0.172075	-0.108982	-0.113242	0.0446164	0.271622
TF	0.791092	0.0241048	0.333991	-0.391629	0.295796	-0.145513
TFL	0.251666	0.88698	-0.0685688	-0.104989	-0.355983	-0.0865029
GLU	-0.603318	0.459354	-0.48486	-0.154437	0.40749	0.00371105
CAR	0.73961	0.174222	-0.135647	0.598744	0.195336	-0.0870265
Supplemental Table S5. Squared cosines of the variables
	F1	F2	F3	F4	F5	F6
TP	0.270227	0.239698	0.421553	0.0328057	0.0265192	0.00919683
TPA	0.86992	0.0296099	0.0118771	0.0128238	0.00199062	0.0737787
TF	0.625826	0.000581044	0.11155	0.153373	0.0874953	0.0211741
TFL	0.0633356	0.786733	0.00470168	0.0110227	0.126724	0.00748276
GLU	0.363993	0.211006	0.235089	0.0238508	0.166048	1.37719e-05
CAR	0.547023	0.0303534	0.0184002	0.358494	0.0381563	0.00757361
Values in bold correspond for each variable to the factor for which the squared cosine is the largest
Supplemental Table S6. Squared cosines of the observations
	F1	F2	F3	F4	F5	F6
B.r.K	0.0712212	0.253424	0.490759	0.162262	0.0148506	0.00748313
B.r.50	0.0285978	0.622333	0.000686702	0.124383	0.188152	0.035848
B.r.100	0.147029	0.209557	0.0785522	0.40266	0.162167	3.45637e-05
B.r.200	0.27581	0.24262	0.468396	0.00788022	0.00508878	0.000204789
B.o.K	0.09814	0.0038007	0.0952586	0.288656	0.490839	0.023306
B.o.50	0.556858	0.00233633	0.133942	0.00973954	0.283751	0.0133736
B.o.100	0.121704	0.401276	0.0517304	0.000237061	0.0421583	0.382894
B.o.200	0.479309	0.450439	0.000394308	0.00229337	0.0606333	0.00693092
B.a.K	0.740642	0.0925261	0.0179317	0.0304056	0.03186	0.0866348
B.a.50	0.908274	2.44182e-05	0.0151074	0.0678012	0.000172901	0.0086205
B.a.100	0.885352	0.0713837	0.00918642	0.000902642	0.0267027	0.00647246
B.a.200	0.0833114	0.191782	0.256724	0.411786	0.0515031	0.00489319
Values in bold correspond for each observation to the factor for which the squared cosine is the largest
